# Supplementary material for: Early occurrence of inspiratory muscle weakness in Parkinson’s disease
Source: PLoS One. 2018 Jan 12;13(1):e0190400. doi: 10.1371/journal.pone.0190400 (PMC5766081; doi:10.1371/journal.pone.0190400)
Supplement: S1 File — (XLS) [file pone.0190400.s001.xls]

## Sheet: datas 
sujet	groupe	sexe	age0	tabac	dysarthrie0	BECD0	VHI0	VEMS0	CVL0	tiffeneau0	CPT0	TVO0	TVR0	PIMAX0	SNIP0	deficitinspi0	MRC0	type	evolution	posture	hypertonie	bradykinesie	tremrepos	trempost	UPDRSI0	UPDRSII0	UPDRSIII0	UPDRSIV0	MOCA0	AGONISTE0	TOTAL0	de novo	UPDRSI1	UPDRSII1	UPDRSIII1	UPDRSIV1	MOCA1	AGONISTE1	TOTAL1	VEMS1	CVL1	tiffeneau1	CPT1	PIMAX1	SNIP1	MRC1	PBUCCALE	DIAPHRA	diff_total
1	0	1	63	1	1	2	28	110	105	79.2325	104	0	0	.	50.37	1	2	1	5	1	0	9	6	0	8	8	21	1	29	315	980	0	2	3	35	.	26	0	898	123	117	78.7755	114	62	62	1	9.9	0	-82
2	0	1	64	0	2	11	64	79	94	87.818	106	1	0	132	107	0	2	1	5	1	0	5	5	1	6	14	20	0	29	240	640	0	8	16	31	0	29	240	905	77	.	.	129	109	83	2	.	.	265
3	0	1	72	1	1	6	5	94	111	62.2472	113	1	0	76.98	76.87	1	0	1	0	1	1	11	3	3	10	8	23	3	29	0	475	0	2	5	35	0	29	0	700	92	110	60.6897	121	82	91	0	12	0	225
4	0	1	46	0	1	9	4	106	107	76.6904	86	0	0	127	93	0	0	2	0	0	0	0	1	0	0	1	3	0	30	0	0	1	4	2	5	1	30	0	0	114	119	74.11	118	109	90	0	.	.	0
5	0	1	62	0	2	9	42	99	103	72.0339	109	1	0	91	94	0	0	2	0	1	0	11	2	0	2	1	21	1	25	198	298	0	1	2	28	0	30	246	346	106	117	68.3112	111	84	91	1	.	.	48
6	0	1	55	0	0	0	18	95	106	68.2692	112	1	0	75	79	1	2	2	4	0	0	4	2	1	18	13	13	2	30	300	732	0	7	14	23	6	28	300	932	80	.	.	113	81	80	0	13.6	0	200
7	0	1	54	0	1	3	11	96	90	81.3449	110	0	0	23	17	1	2	1	3	1	0	11	0	1	5	6	20	1	25	315	915	0	11	9	14	4	27	200	1215	97	92	80.1282	90	84	30	2	9.2	1	300
8	0	1	76	0	0	4	0	115	.	81.52	108	0	0	89.6	69.68	0	0	1	3	0	1	12	2	0	9	10	22	4	23	0	300	0	6	4	.	3	24	157	757	117	127	66.736	121	92.68	85.87	0	.	.	457
9	0	1	58	1	1	1	8	89	94	72.9268	94	0	0	94	68	0	1	2	3	0	0	8	2	0	6	6	16	2	28	105	105	0	2	5	14	1	28	0	400	78	87	68.3924	87	97	91	1	.	.	295
10	0	1	66	0	1	7	0	95	90	78.8462	89	0	0	53	63	1	0	2	5	2	0	9	6	2	3	3	23	1	28	480	730	0	7	6	32	0	28	152	252	90	94	71.7742	85	72	80	0	.	.	-478
11	0	1	65	0	1	2	0	91	97	69.6552	107	0	0	94	53	0	0	2	4	0	0	12	0	1	1	4	17	0	30	80	180	0	1	5	38	0	28	480	730	91	99	68.2648	81	113	71	1	.	.	550
12	0	1	58	0	1	7	47	106	108	75.3846	125	0	0	58	44	1	1	1	2	0	0	5	0	0	1	4	12	0	30	132	132	0	1	3	12	2	29	320	420	107	116	70.2703	105	60	82	1	7	1	288
13	0	2	46	0	1	3	21	112	106	88.1356	100	0	0	47	65	1	2	1	5	2	0	12	0	0	9	11	24	3	30	300	500	0	3	20	39	1	29	0	200	109	122	74.0648	96	58	74	2	.	.	-300
14	0	2	69	0	1	4	18	106	138	60.3077	150	1	0	70.04	67.11	1	2	2	2	1	1	10	2	2	6	1	23	2	26	0	275	0	11	2	22	1	26	300	599.9	105	133	61.6883	127	67.24	85.3	2	7	1	324.9
15	0	2	54	0	0	4	2	101	110	76.0125	110	0	0	41	76	1	1	1	3	2	0	13	5	2	7	3	29	3	29	480	1012	0	11	8	19	6	28	0	1100	96	109	72.4359	.	47.28	76.44	1	.	.	88
16	0	1	49	0	1	2	0	103	95	84.5622	96	0	0	89	135	0	0	1	1	0	0	6	1	0	4	5	11	0	26	200	300	0	9	11	40	4	29	0	400	105	95	86.1827	90	98	83	0	.	.	100
17	0	1	62	0	1	6	6	98	100	73.8197	98	0	0	63	38	1	0	2	4	1	0	7	0	0	1	2	16	1	28	200	600	0	6	6	18	2	29	528	1193	95	101	70.8423	94	76	61	0	13	0	593
18	0	2	62	0	0	3	14	107	117	73.2143	111	0	0	79	83	0	0	2	1	1	0	4	0	0	1	2	10	1	27	210	310	0	2	6	21	2	28	200	600	103	114	72.2846	102	111	98	1	.	.	290
19	0	2	51	0	1	10	72	105	123	70.7547	105	0	0	65	87	0	0	1	2	1	0	8	2	3	4	4	22	0	27	315	415	0	11	10	20	4	27	300	700	101	120	69.5122	136	70	74	1	.	.	285
20	0	2	74	0	1	7	30	89	92	75.8621	112	0	0	57.7	71.97	1	0	1	3	1	1	10	1	2	4	5	22	0	25	0	300	0	9	9	32	4	25	150	750	89	100	69.3548	.	52.46	89.68	0	.	.	450
21	0	1	65	0	1	1	1	122	125	73.5608	136	0	0	34	39	1	2	2	5	2	2	15	0	1	8	14	32	2	28	315	715	0	9	11	31	3	27	315	415	123	120	77.0787	114	38	37	2	.	.	-300
22	0	2	54	0	1	1	15	101	95	88.5886	102	0	0	44	66	1	1	1	1	2	1	19	6	2	15	18	44	2	23	0	100	0	12	17	51	0	20	0	400	88	90	80.4487	86	67	74	1	.	.	300
23	0	2	60	0	1	1	0	92	97	76.5766	102	0	0	.	89	0	0	1	1	1	0	10	3	1	0	0	22	0	25	120	120	0	6	7	29	4	24	315	715	102	103	78.8793	111	70	70	0	.	.	595
24	0	2	67	0	1	2	0	104	112	74.1497	102	0	0	68	64	1	0	2	1	1	0	11	1	0	8	7	19	0	25	210	210	0	6	1	17	3	25	0	450	104	113	73.1034	96	66	75	0	9.8	0	240
25	0	1	54	0	1	6	0	113	132	66.2752	123	0	0	40	30	1	1	2	4	0	0	16	0	0	7	11	19	1	28	0	798	0	10	17	39	8	28	208	308	107	114	71.9608	124	33	37	2	8	1	-490
26	0	2	69	0	1	7	15	104	143	57.9487	141	1	1	164	165	0	1	2	3	0	0	3	0	0	0	1	5	0	28	0	400	0	3	2	10	1	29	0	400	113	143	62.9243	127	98	59	1	.	.	0
27	0	1	69	0	2	11	61	141	135	80.0373	142	0	0	57.92	58.04	1	1	2	1	3	1	16	0	0	6	8	35	0	24	480	480	0	8	8	25	4	23	0	1500	139	142	74.6858	140	72	75	2	7.7	1	1020
28	0	2	59	0	2	0	9	112	109	82.3944	137	0	0	50.7	84	1	0	2	0	3	1	14	0	2	4	5	27	0	25	0	0	1	2	1	22	0	27	210	510	122	127	76.8519	117	72	95	0	.	.	510
29	0	1	66	1	1	5	0	109	111	73.1544	116	0	0	.	.	1	0	1	0	0	0	4	2	0	3	3	11	0	30	0	0	1	2	3	20	1	29	0	310	109	111	73.2426	76	27	56	0	.	.	310
30	0	1	72	0	1	7	8	103	105	71.7256	110	0	0	106.07	73.65	0	0	2	1	2	1	7	1	0	4	3	18	0	29	0	0	1	0	0	17	0	26	0	100	104	104	72.6695	93	111	81	1	.	.	100
31	0	1	72	1	1	9	3	116	122	69.7769	.	0	0	59.09	93.48	0	0	2	1	1	1	9	3	2	8	10	23	0	27	0	350	0	8	7	17	2	26	0	400	102	117	63.4615	.	40.65	77.09	1	.	.	50
32	0	1	60	0	0	2	1	119	118	77.951	105	0	0	64	122	1	0	2	1	1	0	9	2	0	5	5	15	0	24	0	0	1	11	13	22	2	26	0	0	116	111	79.6163	111	86.99	98	0	.	.	0
33	0	1	70	0	1	7	5	92	102	66.7453	92	0	0	113	51	0	1	2	1	1	0	5	0	2	2	5	13	0	27	0	0	1	4	10	18	0	23	0	250	91	102	65.5502	98	112	56	1	.	.	250
34	0	1	58	0	2	5	10	119	118	76.7578	67	0	0	.	78.36	1	0	2	1	1	1	10	3	1	4	3	22	0	25	0	0	1	4	3	20	0	27	320	720	113	122	70.0576	105	87.3	83.7	0	14	0	720
35	0	2	66	0	0	0	0	111	121	75.4667	102	0	0	36	34	0	0	2	0	1	0	12	0	0	7	12	22	1	27	0	100	0	15	14	20	4	28	480	1145	109	117	76.62	.	82.25	89.87	0	15	0	1045
36	0	1	69	0	2	13	61	130	122	79.3926	98	0	0	93	34	0	1	2	0	3	0	15	0	0	3	7	28	0	22	0	0	1	6	7	24	1	25	105	505	125	124	74.514	118	107	89.41	1	.	.	505
37	0	2	64	0	1	5	2	88	97	72.4696	131	0	0	55.05	21.54	0	0	2	1	1	1	8	1	0	4	5	5	0	30	0	0	1	12	5	14	2	29	0	300	85	110	61.455	116	54	83	0	.	.	300
38	0	2	52	0	1	7	18	106	128	68.2464	129	0	0	97	116	1	0	2	0	0	0	4	1	0	5	5	7	0	27	0	0	1	5	5	7	0	27	0	100	106	128	68.246	129	97	96	1	.	.	100
39	0	2	65	0	1	6	11	135	140	87	134	0	0	169	98	0	0	1	1	0	1	6	1	1	4	3	11	0	27	0	0	1	9	5	11	0	30	0	100	133	140	75.8278	137	90	97	0	.	.	100
40	0	2	60	0	0	4	0	119	123	78.1818	127	0	0	72	42	1	1	2	0	0	0	4	1	1	4	3	10	0	27	0	0	1	8	7	23	2	29	0	100	122	134	77.0833	113	71	40	2	7	1	100
41	0	1	53	0	1	1	0	126	133	73.535	132	0	0	35	76	0	0	2	0	3	0	10	1	2	4	3	21	0	27	0	0	1	4	7	25	1	27	152	252	133	129	79	122	71	91	0	17	.	252
42	1	1	66	0				105	101.902	82.22	93	0	0	104.242	85.7143	0		.	.	.	.	.	.	.	.	.	.	.	.	.	.		.	.	.	.	.	.	.	.	.	.	.	.	.		.	.	.
43	1	2	62	0				95	94.732	75.05	112	0	0	92.4051	84.3373	0		.	.	.	.	.	.	.	.	.	.	.	.	.	.		.	.	.	.	.	.	.	.	.	.	.	.	.		.	.	.
44	1	1	61	0				115	95.1385	77.93	100	0	0	89.3204	110.811	0	.	.	.	.	.	.	.	.	.	.	.	.	.	.	.		.	.	.	.	.	.	.	.	.	.	.	.	.	.	.	.	.
45	1	1	53	0				117	102.457	82.15	105	0	0	141.748	121.622	0	.	.	.	.	.	.	.	.	.	.	.	.	.	.	.		.	.	.	.	.	.	.	.	.	.	.	.	.	.	.	.	.
46	1	1	62	1				79	100.738	66.96	96	1	0	95.9596	110.169	0	.	.	.	.	.	.	.	.	.	.	.	.	.	.	.		.	.	.	.	.	.	.	.	.	.	.	.	.	.	.	.	.
47	1	2	67	1				67	98.2818	76.09	76	0	1	63.7931	97.3333	1	.	.	.	.	.	.	.	.	.	.	.	.	.	.	.		.	.	.	.	.	.	.	.	.	.	.	.	.	.	.	.	.
48	1	2	63	0				116	104	81.3	109	0	0	82.2785	77.1084	0	.	.	.	.	.	.	.	.	.	.	.	.	.	.	.		.	.	.	.	.	.	.	.	.	.	.	.	.	.	.	.	.
49	1	1	72	0				103	102.16	76.86	91	0	0	87.8049	100	0	.	.	.	.	.	.	.	.	.	.	.	.	.	.	.		.	.	.	.	.	.	.	.	.	.	.	.	.	.	.	.	.
50	1	2	64	0				131	98.8708	74.98	128	0	0	62.0253	80.7229	1	.	.	.	.	.	.	.	.	.	.	.	.	.	.	.		.	.	.	.	.	.	.	.	.	.	.	.	.	.	.	.	.
51	1	2	61	1				81	100.202	54.81	122	1	0	77.2152	109.639	0	.	.	.	.	.	.	.	.	.	.	.	.	.	.	.		.	.	.	.	.	.	.	.	.	.	.	.	.	.	.	.	.
52	1	1	62	0				81	101.706	73.26	93	0	0	57.2816	71.1712	1	.	.	.	.	.	.	.	.	.	.	.	.	.	.	.		.	.	.	.	.	.	.	.	.	.	.	.	.	.	.	.	.
53	1	1	59	0				90	99.254	83.36	90	0	0	136.893	103.604	0	.	.	.	.	.	.	.	.	.	.	.	.	.	.	.		.	.	.	.	.	.	.	.	.	.	.	.	.	.	.	.	.
54	1	1	65	1				96	100.646	81.95	90	0	0	59.2233	105.405	0	.	.	.	.	.	.	.	.	.	.	.	.	.	.	.		.	.	.	.	.	.	.	.	.	.	.	.	.	.	.	.	.
55	1	1	53	0				91	98.2576	74.56	105	0	0	102.913	104.505	0	.	.	.	.	.	.	.	.	.	.	.	.	.	.	.		.	.	.	.	.	.	.	.	.	.	.	.	.	.	.	.	.
56	1	2	64	0				112	101.043	71.02	146	0	0	98.7342	107.229	0	.	.	.	.	.	.	.	.	.	.	.	.	.	.	.		.	.	.	.	.	.	.	.	.	.	.	.	.	.	.	.	.
57	1	1	56	0				103	100.969	71.92	103	0	0	110.68	89.1892	0	.	.	.	.	.	.	.	.	.	.	.	.	.	.	.		.	.	.	.	.	.	.	.	.	.	.	.	.	.	.	.	.
58	1	2	65	0				92	99.7545	71.42	120	0	0	138.571	68.6747	0	.	.	.	.	.	.	.	.	.	.	.	.	.	.	.		.	.	.	.	.	.	.	.	.	.	.	.	.	.	.	.	.
59	1	1	51	0				91	99.3437	81.27	98	0	0	162.857	146.667	0	.	.	.	.	.	.	.	.	.	.	.	.	.	.	.		.	.	.	.	.	.	.	.	.	.	.	.	.	.	.	.	.
60	1	1	59	0				88	91	76.04	96	0	0	52.4272	69.3694	1	.	.	.	.	.	.	.	.	.	.	.	.	.	.	.		.	.	.	.	.	.	.	.	.	.	.	.	.	.	.	.	.
61	1	1	53	0				109	123	75.19	107	0	0	76.25	70.2381	0	.	.	.	.	.	.	.	.	.	.	.	.	.	.	.		.	.	.	.	.	.	.	.	.	.	.	.	.	.	.	.	.
62	1	1	57	0				87	101	70.74	95	0	0	91.4286	94.2857	0	.	.	.	.	.	.	.	.	.	.	.	.	.	.	.		.	.	.	.	.	.	.	.	.	.	.	.	.	.	.	.	.
63	1	1	60	1				85	92	72.58	94	0	0	69.9029	70.2703	1	.	.	.	.	.	.	.	.	.	.	.	.	.	.	.		.	.	.	.	.	.	.	.	.	.	.	.	.	.	.	.	.
64	1	1	63	0				90	90	71.95	85	0	0	70.8738	99.0991	1	.	.	.	.	.	.	.	.	.	.	.	.	.	.	.		.	.	.	.	.	.	.	.	.	.	.	.	.	.	.	.	.
65	1	2	60	0				83	87	80.85	87	0	0	110.127	102.41	0	.	.	.	.	.	.	.	.	.	.	.	.	.	.	.		.	.	.	.	.	.	.	.	.	.	.	.	.	.	.	.	.
66	1	1	60	1				83	93	70.5	89	0	0	81.5534	90.0901	0	.	.	.	.	.	.	.	.	.	.	.	.	.	.	.		.	.	.	.	.	.	.	.	.	.	.	.	.	.	.	.	.
67	1	1	58	0				113	120	74.63	112	0	0	102.5	68.4685	0	.	.	.	.	.	.	.	.	.	.	.	.	.	.	.		.	.	.	.	.	.	.	.	.	.	.	.	.	.	.	.	.
68	1	2	58	0				71	85	69.43	96	1	0	75.9494	85.5422	0	.	.	.	.	.	.	.	.	.	.	.	.	.	.	.		.	.	.	.	.	.	.	.	.	.	.	.	.	.	.	.	.
69	1	1	65	0				107	111	75.69	105	0	0	93.2039	60.3604	0	.	.	.	.	.	.	.	.	.	.	.	.	.	.	.		.	.	.	.	.	.	.	.	.	.	.	.	.	.	.	.	.
70	1	1	71	0				127	115	84.18	101	0	0	74.3902	79.1209	1	.	.	.	.	.	.	.	.	.	.	.	.	.	.	.		.	.	.	.	.	.	.	.	.	.	.	.	.	.	.	.	.
71	1	2	56	0				129	133	81.83	122	0	0	131.646	86.5854	0	.	.	.	.	.	.	.	.	.	.	.	.	.	.	.		.	.	.	.	.	.	.	.	.	.	.	.	.	.	.	.	.
72	1	1	54	1				66	71	75.76	77	0	1	94.1748	79.2793	0	.	.	.	.	.	.	.	.	.	.	.	.	.	.	.		.	.	.	.	.	.	.	.	.	.	.	.	.	.	.	.	.
73	1	1	56	0				90	100	71.93	98	0	0	79.8077	78.3784	0	.	.	.	.	.	.	.	.	.	.	.	.	.	.	.		.	.	.	.	.	.	.	.	.	.	.	.	.	.	.	.	.
74	1	2	70	0				124	134	77.36	110	0	0	79.3103	81.3333	1	.	.	.	.	.	.	.	.	.	.	.	.	.	.	.		.	.	.	.	.	.	.	.	.	.	.	.	.	.	.	.	.
75	1	1	62	0				120	113	83.99	101	0	0	72.8155	70.2703	0	.	.	.	.	.	.	.	.	.	.	.	.	.	.	.		.	.	.	.	.	.	.	.	.	.	.	.	.	.	.	.	.
76	1	2	65	0				89	94	78.5	87	0	0	74.6835	103.614	1	.	.	.	.	.	.	.	.	.	.	.	.	.	.	.		.	.	.	.	.	.	.	.	.	.	.	.	.	.	.	.	.
77	1	1	64	1				90	104	67.83	97	1	0	66.9903	67.5676	0	.	.	.	.	.	.	.	.	.	.	.	.	.	.	.		.	.	.	.	.	.	.	.	.	.	.	.	.	.	.	.	.
[truncated: 4 more columns]

## Sheet: legend
groupe	0 patient	1 témoins
sexe	1 homme	2 femme
age	exprimé en années
type	1 trémulant	2 akinéto-rigide
evolution	durée d'évolution depuis le diagnostic de la maladie (en années)
tabac	0 = non	1 = actif ou sevré
dysarthrie0	sur 4	sévérité de la dysarthrie sur l'item 19 de l'UPDRS
BECD0	batterie d'évaluation clinique de la dysarthrie (hétéroévaluation)	sur 140
VHI0	voice handicap index (autoquestionnaire)	sur 120
SAS = présence ou non d'un syndrome d'apnées du sommeil
posture	score clinique de troubles de la posture
hypertonie	score clinique d'hypertonie
bradykinésie	score clinique de bradykinésie
tremrepos	score clinique de tremblements de repos
trempost	score clinique de tremblements posturaux
SAS traité	0 = non	1= oui	NA = patient sans SAS
UPDRS I	score de sévérité de la maladie = manifestations non motrices
UPDRS II	score de sévérité de la maladie = activités de la vie quotidienne
UPDRS III	score de sévérité = score moteur
UPDRS IV	complications motrices de la maladie
MOCA	test global des fonctions cognitives
AGONISTE	dose d'équivalent L-DOPA des agonistes dopaminergiques (en mg)
TOTAL	dose totale d'équivalent L-DOPA
de novo	0= non	1= oui
VEMS	volume expiratoire maximal seconde (en % de la théorique)
CVL	capacité vitale lente (en %)
tiffeneau	rapport de Tiffeneau (de 0 à 100%)
CPT	capacité pulmonaire totale (en %)
PIMAX	pression inspiratoire maximale buccale (en %)
SNIP	pression inspiratoire maximale nasale (en %)
deficitinspi	présence ou non d'un déficit de la musculature inspiratoire
MRC	score de dyspnée (0 pas de dyspnée, 4 dyspnée de repos)
TVO	trouble ventilatoire obstructif (présence ou non)
TVR	trouble ventilatoire restrictif (présence ou non)
PBUCCALE	pression buccale mesurée par stimulation des nerfs phréniques (en cmH20)
DIAPHRA	présence ou non d'un déficit du diaphragme
